# Supplementary material for: Influence of Drying Temperature on Quality Characteristics and Drying Kinetics of Siraitia grosvenorii Fruit
Source: Foods. 2026 Jan 16;15(2):335. doi: 10.3390/foods15020335 (PMC12841080; doi:10.3390/foods15020335)
Supplement: Supplementary file 1 [file foods-15-00335-s001.zip]

Archive with 1 entries (1 files):
- foods-4057961-supplementary.pdf
